# Supplementary material for: A Conductive Microcavity Created by Assembly of Carbon Nanotube Buckypapers for Developing Electrochemically Wired Enzyme Cascades
Source: Nanomaterials (Basel). 2024 Mar 20;14(6):545. doi: 10.3390/nano14060545 (PMC10976184; doi:10.3390/nano14060545)
Supplement: Supplementary file 1 [file nanomaterials-14-00545-s001.zip]

Archive with 1 entries (1 files):
- nanomaterials-2766079-supplementary.pdf
